# Supplementary material for: The effect of intranasal oxytocin on visual processing and salience of human faces
Source: Transl Psychiatry. 2020 Sep 19;10:318. doi: 10.1038/s41398-020-00991-3 (PMC7502073; doi:10.1038/s41398-020-00991-3)
Supplement: Supplementary file 1 — Supplementary Data 1 [file 41398_2020_991_MOESM1_ESM.txt]

import datetime
import sys
import re
import glob
import csv
import numpy as np

### Defining functions to be used. ###

def grab_session(filename, session): # Grabs data for one session, and removes mispressed keys.
	s = []
	with open( filename, "r" ) as lines:
		for line in lines:
			fields = line.split()
			if fields == []:
				continue
			elif fields[1] != str(session):
				continue
			else:
				if (fields[10] == "K" or fields[10] == "J" or fields[10] == "L"):
					fields[8] = int(fields[8])
					s.append(fields)
	return s

def extract_events(nugget, stoptime): # Extracts a rate of transition for the duration of the stimulus (nugget) from the first key press (totaltime).
	dominants = [] # Lists all dominant percepts, skipping the mixed.
	totalswitches = 0
	for i in nugget:
		if i[10] == "L" or i[10] == "J":
			dominants.append(i)
		else:
			continue
	totaltime = stoptime - nugget[0][8]
	if len(dominants) == 1:
		totalswitches = 0
	else:
		for i, press in enumerate(dominants):
			if i == 0:
				continue
			else:
				if dominants[i][10] != dominants[i-1][10]:
					totalswitches += 1
				elif dominants[i][10] == dominants[i-1][10]:
					continue
	switchrate = (totalswitches / totaltime) * (stoptime)
	return switchrate

def extract_domdurs(nugget, outcome, stoptime): # Extracts dominance durations (outcometimes) for the current stimulus (nugget), for either faces, houses, or Gabor (outcome).
	outcometimes = []
	if len(nugget) == 1:
		outcometimes = []
	else:
		for i, verse in enumerate(nugget):
			if i == 0:
				previoustime = nugget[i][8]
				percept = nugget[i][10]
			elif i == len(nugget) - 1:
				time = nugget[i][8] - previoustime
				if percept == outcome:
					outcometimes.append(time)
			else:
				time = nugget[i][8] - previoustime
				if percept == outcome:
					outcometimes.append(time)
				previoustime = nugget[i][8]
				percept = nugget[i][10]
	return outcometimes

def evaluate(trial): # Evaluation step to make sure that the currently handled stimulus fulfills the criteria for inclusion.
	if trial[0][7] != "gabor":
		if len(trial) < switchnr or trial[0][8] > latencycutoff:
			return 0
		else:
			return 1
	elif trial[0][7] == "gabor":
		if len(trial) < gaborswitchnr or trial[0][8] > latencycutoff:
			return 0
		else:
			return 1

def mode_parse(mode): # Extracts data for one session for one individual.
	durface = [] # Stores all face dominance durations for the same mode.
	durhouse = [] # Stores all house dominance durations for the same mode.
	domdur = [] # Stores all dominance durations for the same mode (this is the only one used for Gabor).
	switches = [] # Stores all switch rates for the same mode.
	durmixed = [] # Stores all piecemeal durations for the same mode.
	current = [] # Stores a sequential list of all key presses for the same mode, which is then processed one stimuli at a time. 
	for verse in mode:
		current.append(verse)
	bricabrac = [] # Stores all key presses for the same stimulus.
	rest = [] # Contains the rest of the stimuli.
	cleaned = [] # Cleaned-up version without double key presses.
	while current != []:
		stimulus = current[0][6]
		for verse in current:
			if verse[6] == stimulus:
				bricabrac.append(verse)
			elif verse[6] != stimulus:
				rest.append(verse)
		for i, verse in enumerate(bricabrac): # The following for-loop removes sequential presses of the same key.
			if i == 0:
				cleaned.append(verse)
			elif bricabrac[i][10] == bricabrac[i - 1][10]:
				continue
			else:
				cleaned.append(verse)
		if evaluate(cleaned) == 1:
			if mode == "gabor":
				durface.append(extract_domdurs(cleaned, "J", 60000))
				durhouse.append(extract_domdurs(cleaned, "L", 60000))
				domdur = [item for sub in [durface, durhouse] for item in sub]
				switches.append(extract_events(cleaned, 60000))
				durmixed.append(extract_domdurs(cleaned, "K", 60000))
			else:
				durface.append(extract_domdurs(cleaned, "J", 30000))
				durhouse.append(extract_domdurs(cleaned, "L", 30000))
				domdur = [item for sub in [durface, durhouse] for item in sub]
				switches.append(extract_events(cleaned, 30000))
				durmixed.append(extract_domdurs(cleaned, "K", 30000))
		current = []
		bricabrac = []
		cleaned = []
		if len(rest) == 0: # Evaluates the remaining data for the session; stops the function if no stimuli remain.
			break
		else:
			for verse in rest:
				current.append(verse)
		rest = []
	nroftrials = len(durface) # Logs number of trials that passed evaluation.
	durface = [item for sub in durface for item in sub]
	durhouse = [item for sub in durhouse for item in sub]
	domdur = [item for sub in domdur for item in sub]
	durmixed = [item for sub in durmixed for item in sub]
	return nroftrials, durface, durhouse, domdur, switches, durmixed # Returns data for the current session.

def parse(session, mode): # Extracts all key presses from stimuli using the same mode (emotion or Gabor).
	mode_collector = []
	for line in session:
		if line[7] == mode:
			mode_collector.append(line)
	parsed = mode_parse(mode_collector)
	return parsed

def grab_means(session):
	dataline = []
	domdurfaces = []
	durmixed = []
	durmixedgabor = []
	emolist = ["happy", "angry", "sad", "surprise", "afraid", "disgust", "neutral"]
	for emo in emolist:
		initial = parse(session, emo)
		if initial[3]:
			for i in initial[3]:
				domdurfaces.append(i)
		if initial[5]:
			for i in initial[5]:
				durmixed.append(i)
	if domdurfaces:
		dataline.append(domdurfaces)
	else:
		dataline.append("")
	initial = parse(session, "gabor")
	if initial[3]:
		dataline.append(initial[3])
	else:
		dataline.append("")
	if initial[5]:
		for i in initial[5]:
			durmixedgabor.append(i)
	else:
		dataline.append("")
	if durmixed:
		dataline.append(durmixed)
	else:
		dataline.append("")
	if durmixedgabor:
		dataline.append(durmixedgabor)
	else:
		dataline.append("")
	return dataline # Extracts means for all participants, to be used in pruning.

def compute_tops(listed, position):
	total = []
	for i in listed:
		for item in i[position]:
			total.append(item)
	top = np.mean(total) + (3 * np.std(total))
	return top # Calculates a mean + 3 SD cutoff for pruning.

def prune_overall(listed, type):
	l = []
	pruned = []
	for i in listed:
		if i < 250:
			continue
		else:
			l.append(i)
	if type == "domface":
		for i in l:
			if i > domtopfaces:
				continue
			else:
				pruned.append(i)
	elif type == "domgabor":
		for i in l:
			if i > domtopsgabor:
				continue
			else:
				pruned.append(i)
	elif type == "durmixed":
		for i in l:
			if i > durtopsmixed:
				continue
			else:
				pruned.append(i)
	elif type == "durmixedgabor":
		for i in l:
			if i > durtopsmixedgabor:
				continue
			else:
				pruned.append(i)
	return pruned # Prunes dominance durations for each participant, based on cutoff retrieved in compute_tops.

def session_data_pruned(session):
	dataline = session[0][:6]
	totalemotrials = 0
	totalgabortrials = 0
	totalfacedom = []
	totalhousedur = []
	overalldomdur = []
	totalswitches = []
	overallmixeddur = []
	emolist = ["happy", "angry", "sad", "surprise", "afraid", "disgust", "neutral"]
	for emo in emolist:
		initial = parse(session, emo)
		totalemotrials += initial[0]
		if initial[1]:
			for i in initial[1]:
				totalfacedom.append(i)
			dataline.append(np.mean(prune_overall(initial[1], "domface")))
		else:
			dataline.append("")
		if initial[2]:
			for i in initial[2]:
				totalhousedur.append(i)
			dataline.append(np.mean(prune_overall(initial[2], "domface")))
		else:
			dataline.append("")
		if initial[3]:
			for i in initial[3]:
				overalldomdur.append(i)
			dataline.append(np.mean(prune_overall(initial[3], "domface")))
		else:
			dataline.append("")
		if initial[4]:
			for i in initial[4]:
				totalswitches.append(i)
			dataline.append(np.mean(initial[4]))
		else:
			dataline.append("")
		if initial[5]:
			for i in initial[5]:
				overallmixeddur.append(i)
			dataline.append(np.mean(prune_overall(initial[5], "durmixed")))
		else:
			dataline.append("")
	if totalfacedom:
		dataline.append(np.mean(prune_overall(totalfacedom, "domface")))
	else:
		dataline.append("")
	if totalhousedur:
		dataline.append(np.mean(prune_overall(totalhousedur, "domface")))
	else:
		dataline.append("")
	if overalldomdur:
		dataline.append(np.mean(prune_overall(overalldomdur, "domface")))
	else:
		dataline.append("")
	if totalswitches:
		dataline.append(np.mean(totalswitches))
	else:
		dataline.append("")
	if overallmixeddur:
		dataline.append(np.mean(prune_overall(overallmixeddur, "durmixed")))
	else:
		dataline.append("")
	initial = parse(session, "gabor")
	totalgabortrials += initial[0]
	if initial[3]:
		dataline.append(np.mean(prune_overall(initial[3], "domgabor")))
	else:
		dataline.append("")
	if initial[4]:
		dataline.append((np.mean(initial[4]))/2)
	else:
		dataline.append("")
	if initial[5]:
		dataline.append(np.mean(prune_overall(initial[5], "durmixedgabor")))
	dataline.insert(6, totalemotrials)
	dataline.insert(7, totalgabortrials)
	return dataline # Gathers session data for all outcome variables, per participant per session.

def output(out):
	now = datetime.datetime.now()
	with open("Results_BR_" + str(now.year) + "-" + str(now.month) + "-" + str(now.day) + ".txt", "w") as o:
		w = csv.writer(o, dialect = "excel-tab")
		w.writerows(out) # Outputs data in SPSS-friendly format.

### Main code below, utilizing the above functions. ###

gaborswitchnr = 3
switchnr = 2
latencycutoff = 59000

summary = []

modelist = ["Happy", "Angry", "Sad", "Surprise", "Afraid", "Disgust", "Neutral", "Total"]
outcomelist = ["FaceDuration", "HouseDuration", "DominanceDuration", "Switches", "MixedDuration"]
title = ["Participant", "Session", "Treatment", "DrugOrder", "TaskOrder", "Age", "ValidEmoTrials", "ValidGaborTrials"]
for mode in modelist:
	for outcome in outcomelist:
		title.append(mode + outcome)

title.append("GaborDuration")
title.append("GaborSwitches")
title.append("GaborMixedDuration")

summary.append(title)

means = []

files = glob.glob("*.log")
for file in files:
	one = grab_session(file, 1)
	two = grab_session(file, 2)
	means.append(grab_means(one))
	means.append(grab_means(two))

domtopfaces = compute_tops(means, 0)
domtopsgabor = compute_tops(means, 1)
durtopsmixed = compute_tops(means, 2)
durtopsmixedgabor = compute_tops(means, 3)

files = glob.glob("*.log")
for file in files:
	one = grab_session(file, 1)
	two = grab_session(file, 2)
	summary.append(session_data_pruned(one))
	summary.append(session_data_pruned(two))

output(summary)
